# Supplementary material for: Plasticity versus stability across the human cortical visual connectome
Source: Nat Commun. 2019 Jul 18;10:3174. doi: 10.1038/s41467-019-11113-z (PMC6639412; doi:10.1038/s41467-019-11113-z)
Supplement: Supplementary file 3 — Source Data [file 41467_2019_11113_MOESM3_ESM.zip]

Archive with 7 entries (6 files):
- source_data/
- source_data/Figure_4B.mat
- source_data/Figure_4A.mat
- source_data/Figure_2.mat
- source_data/Figure_3.mat
- source_data/Figure_1B.mat
- source_data/Figure_1A.mat
